# Supplementary material for: Impact of the COVID-19 Pandemic on the Everyday Life and Healthcare of Patients with Congenital Heart Defects: Insights from Pandemic Onset to One Year Later
Source: J Clin Med. 2025 May 15;14(10):3462. doi: 10.3390/jcm14103462 (PMC12112097; doi:10.3390/jcm14103462)
Supplement: Supplementary file 1 [file jcm-14-03462-s001.zip]

Archive with 1 entries (1 files):
- jcm-3566730-supplementary.pdf
